# Supplementary material for: Population and Energy Transfer Dynamics in an Open Excitonic Quantum Battery
Source: Molecules. 2024 Feb 17;29(4):889. doi: 10.3390/molecules29040889 (PMC10892759; doi:10.3390/molecules29040889)
Supplement: Supplementary file 1 [file molecules-29-00889-s001.zip]

Archive with 1 entries (1 files):
- molecules-2823085-supplementary.pdf
